# Supplementary material for: Peptide Toxin Diversity and a Novel Antimicrobial Peptide from the Spider Oxyopes forcipiformis
Source: Toxins (Basel). 2024 Oct 31;16(11):466. doi: 10.3390/toxins16110466 (PMC11597926; doi:10.3390/toxins16110466)
Supplement: Supplementary file 1 [file toxins-16-00466-s001.zip]

Archive with 1 entries (1 files):
- toxins-3198294-supplementary.pdf
